# Supplementary material for: Dynamic modeling of PISA achievement scores: comparative analysis of artificial neural networks and differential equation systems approaches
Source: Sci Rep. 2025 Dec 22;15:45080. doi: 10.1038/s41598-025-32456-2 (PMC12748620; doi:10.1038/s41598-025-32456-2)
Supplement: Supplementary file 1 — Supplementary Material 1 [file 41598_2025_32456_MOESM1_ESM.xlsx]

## Sheet: Original_Data
year	x_1	x_2	x_3	x_4	x_5	x_6	x_7	x_8	x_9	y_1_math	y_2_science	y_3_reading
2009	41.3	49.1	10.6	10.3	12.5	31.8	17.5	12.2	41.8	445	454	464
2012	35.2	39.2	10.8	8.5	8.8	28.4	16.3	11.8	30.8	448	463	475
2015	29.9	41.1	10.4	10.1	17.3	25.5	14.2	12.5	29.2	420	425	428
2018	28.2	44.2	10.5	9.1	18.1	27.4	15	8.8	32.4	454	468	466
2022	32.4	58	12.3	9.6	24.9	27.7	16.4	10.1	38.8	453	476	456

## Sheet: Interpolated_Annual
year	x_1	x_2	x_3	x_4	x_5	x_6	x_7	x_8	x_9	y_1_math	y_2_science	y_3_reading
2009	41.3	49.1	10.6	10.3	12.5	31.8	17.5	12.2	41.8	445	454	464
2010	41.5	47.9	12.2	11.8	11.6	31.7	18.7	10.9	40.5	446	457	467.667
2011	37.5	41.2	10.9	12.2	8.8	30.7	17.5	9.9	36.4	447	460	471.333
2012	35.2	39.2	10.8	8.5	8.8	28.4	16.3	11.8	30.8	448	463	475
2013	32.4	38.8	12.1	10.9	17.6	28.5	16.7	12.4	30.6	438.667	450.333	459.333
2014	32.4	38.9	11.3	9.1	17.1	28.6	14	13.8	28.7	429.333	437.667	443.667
2015	29.9	41.1	10.4	10.1	17.3	25.5	14.2	12.5	29.2	420	425	428
2016	27.6	37.1	12	7.6	17.8	27	13.5	10	27.5	431.333	437.667	440.667
2017	28	34.8	12.4	8.9	19.3	29	16.2	13.3	25.6	442.667	450.333	453.333
2018	28.2	44.2	10.5	9.1	18.1	27.4	15	8.8	32.4	454	468	466
2019	29.3	45	12.5	9.2	18.8	29.3	17.4	9.9	32.5	453.75	465.5	463.5
2020	28.7	41.3	7.2	9.4	17.3	30	14.6	7.1	28.3	453.5	468	461
2021	34	53.5	8.3	15.2	23.7	32.1	18.3	10.5	45	453.25	470.5	458.5
2022	32.4	58	12.3	9.6	24.9	27.7	16.4	10.1	38.8	453	476	456
2023	32.3	55.2	15.3	8	22.7	33.8	18.2	9.7	43.2	452.75	475.5	453.5

## Sheet: Interpolated_141points
t	x_1	x_2	x_3	x_4	x_5	x_6	x_7	x_8	x_9	y_1_math	y_2_science	y_3_reading
2009	41.3	49.1	10.6	10.3	12.5	31.8	17.5	12.2	41.8	445	454	464
2009.1	41.32	48.98	10.76	10.45	12.41	31.79	17.62	12.07	41.67	445.1	454.3	464.367
2009.2	41.34	48.86	10.92	10.6	12.32	31.78	17.74	11.94	41.54	445.2	454.6	464.733
2009.3	41.36	48.74	11.08	10.75	12.23	31.77	17.86	11.81	41.41	445.3	454.9	465.1
2009.4	41.38	48.62	11.24	10.9	12.14	31.76	17.98	11.68	41.28	445.4	455.2	465.467
2009.5	41.4	48.5	11.4	11.05	12.05	31.75	18.1	11.55	41.15	445.5	455.5	465.833
2009.6	41.42	48.38	11.56	11.2	11.96	31.74	18.22	11.42	41.02	445.6	455.8	466.2
2009.7	41.44	48.26	11.72	11.35	11.87	31.73	18.34	11.29	40.89	445.7	456.1	466.567
2009.8	41.46	48.14	11.88	11.5	11.78	31.72	18.46	11.16	40.76	445.8	456.4	466.933
2009.9	41.48	48.02	12.04	11.65	11.69	31.71	18.58	11.03	40.63	445.9	456.7	467.3
2010	41.5	47.9	12.2	11.8	11.6	31.7	18.7	10.9	40.5	446	457	467.667
2010.1	41.1	47.23	12.07	11.84	11.32	31.6	18.58	10.8	40.09	446.1	457.3	468.033
2010.2	40.7	46.56	11.94	11.88	11.04	31.5	18.46	10.7	39.68	446.2	457.6	468.4
2010.3	40.3	45.89	11.81	11.92	10.76	31.4	18.34	10.6	39.27	446.3	457.9	468.767
2010.4	39.9	45.22	11.68	11.96	10.48	31.3	18.22	10.5	38.86	446.4	458.2	469.133
2010.5	39.5	44.55	11.55	12	10.2	31.2	18.1	10.4	38.45	446.5	458.5	469.5
2010.6	39.1	43.88	11.42	12.04	9.92	31.1	17.98	10.3	38.04	446.6	458.8	469.867
2010.7	38.7	43.21	11.29	12.08	9.64	31	17.86	10.2	37.63	446.7	459.1	470.233
2010.8	38.3	42.54	11.16	12.12	9.36	30.9	17.74	10.1	37.22	446.8	459.4	470.6
2010.9	37.9	41.87	11.03	12.16	9.08	30.8	17.62	10	36.81	446.9	459.7	470.967
2011	37.5	41.2	10.9	12.2	8.8	30.7	17.5	9.9	36.4	447	460	471.333
2011.1	37.27	41	10.89	11.83	8.8	30.47	17.38	10.09	35.84	447.1	460.3	471.7
2011.2	37.04	40.8	10.88	11.46	8.8	30.24	17.26	10.28	35.28	447.2	460.6	472.067
2011.3	36.81	40.6	10.87	11.09	8.8	30.01	17.14	10.47	34.72	447.3	460.9	472.433
2011.4	36.58	40.4	10.86	10.72	8.8	29.78	17.02	10.66	34.16	447.4	461.2	472.8
2011.5	36.35	40.2	10.85	10.35	8.8	29.55	16.9	10.85	33.6	447.5	461.5	473.167
2011.6	36.12	40	10.84	9.98	8.8	29.32	16.78	11.04	33.04	447.6	461.8	473.533
2011.7	35.89	39.8	10.83	9.61	8.8	29.09	16.66	11.23	32.48	447.7	462.1	473.9
2011.8	35.66	39.6	10.82	9.24	8.8	28.86	16.54	11.42	31.92	447.8	462.4	474.267
2011.9	35.43	39.4	10.81	8.87	8.8	28.63	16.42	11.61	31.36	447.9	462.7	474.633
2012	35.2	39.2	10.8	8.5	8.8	28.4	16.3	11.8	30.8	448	463	475
2012.1	34.92	39.16	10.93	8.74	9.68	28.41	16.34	11.86	30.78	447.067	461.733	473.433
2012.2	34.64	39.12	11.06	8.98	10.56	28.42	16.38	11.92	30.76	446.133	460.467	471.867
2012.3	34.36	39.08	11.19	9.22	11.44	28.43	16.42	11.98	30.74	445.2	459.2	470.3
2012.4	34.08	39.04	11.32	9.46	12.32	28.44	16.46	12.04	30.72	444.267	457.933	468.733
2012.5	33.8	39	11.45	9.7	13.2	28.45	16.5	12.1	30.7	443.333	456.667	467.167
2012.6	33.52	38.96	11.58	9.94	14.08	28.46	16.54	12.16	30.68	442.4	455.4	465.6
2012.7	33.24	38.92	11.71	10.18	14.96	28.47	16.58	12.22	30.66	441.467	454.133	464.033
2012.8	32.96	38.88	11.84	10.42	15.84	28.48	16.62	12.28	30.64	440.533	452.867	462.467
2012.9	32.68	38.84	11.97	10.66	16.72	28.49	16.66	12.34	30.62	439.6	451.6	460.9
2013	32.4	38.8	12.1	10.9	17.6	28.5	16.7	12.4	30.6	438.667	450.333	459.333
2013.1	32.4	38.81	12.02	10.72	17.55	28.51	16.43	12.54	30.41	437.733	449.067	457.767
2013.2	32.4	38.82	11.94	10.54	17.5	28.52	16.16	12.68	30.22	436.8	447.8	456.2
2013.3	32.4	38.83	11.86	10.36	17.45	28.53	15.89	12.82	30.03	435.867	446.533	454.633
2013.4	32.4	38.84	11.78	10.18	17.4	28.54	15.62	12.96	29.84	434.933	445.267	453.067
2013.5	32.4	38.85	11.7	10	17.35	28.55	15.35	13.1	29.65	434	444	451.5
2013.6	32.4	38.86	11.62	9.82	17.3	28.56	15.08	13.24	29.46	433.067	442.733	449.933
2013.7	32.4	38.87	11.54	9.64	17.25	28.57	14.81	13.38	29.27	432.133	441.467	448.367
2013.8	32.4	38.88	11.46	9.46	17.2	28.58	14.54	13.52	29.08	431.2	440.2	446.8
2013.9	32.4	38.89	11.38	9.28	17.15	28.59	14.27	13.66	28.89	430.267	438.933	445.233
2014	32.4	38.9	11.3	9.1	17.1	28.6	14	13.8	28.7	429.333	437.667	443.667
2014.1	32.15	39.12	11.21	9.2	17.12	28.29	14.02	13.67	28.75	428.4	436.4	442.1
2014.2	31.9	39.34	11.12	9.3	17.14	27.98	14.04	13.54	28.8	427.467	435.133	440.533
2014.3	31.65	39.56	11.03	9.4	17.16	27.67	14.06	13.41	28.85	426.533	433.867	438.967
2014.4	31.4	39.78	10.94	9.5	17.18	27.36	14.08	13.28	28.9	425.6	432.6	437.4
2014.5	31.15	40	10.85	9.6	17.2	27.05	14.1	13.15	28.95	424.667	431.333	435.833
2014.6	30.9	40.22	10.76	9.7	17.22	26.74	14.12	13.02	29	423.733	430.067	434.267
2014.7	30.65	40.44	10.67	9.8	17.24	26.43	14.14	12.89	29.05	422.8	428.8	432.7
2014.8	30.4	40.66	10.58	9.9	17.26	26.12	14.16	12.76	29.1	421.867	427.533	431.133
2014.9	30.15	40.88	10.49	10	17.28	25.81	14.18	12.63	29.15	420.933	426.267	429.567
2015	29.9	41.1	10.4	10.1	17.3	25.5	14.2	12.5	29.2	420	425	428
2015.1	29.67	40.7	10.56	9.85	17.35	25.65	14.13	12.25	29.03	421.133	426.267	429.267
2015.2	29.44	40.3	10.72	9.6	17.4	25.8	14.06	12	28.86	422.267	427.533	430.533
2015.3	29.21	39.9	10.88	9.35	17.45	25.95	13.99	11.75	28.69	423.4	428.8	431.8
2015.4	28.98	39.5	11.04	9.1	17.5	26.1	13.92	11.5	28.52	424.533	430.067	433.067
2015.5	28.75	39.1	11.2	8.85	17.55	26.25	13.85	11.25	28.35	425.667	431.333	434.333
2015.6	28.52	38.7	11.36	8.6	17.6	26.4	13.78	11	28.18	426.8	432.6	435.6
2015.7	28.29	38.3	11.52	8.35	17.65	26.55	13.71	10.75	28.01	427.933	433.867	436.867
2015.8	28.06	37.9	11.68	8.1	17.7	26.7	13.64	10.5	27.84	429.067	435.133	438.133
2015.9	27.83	37.5	11.84	7.85	17.75	26.85	13.57	10.25	27.67	430.2	436.4	439.4
2016	27.6	37.1	12	7.6	17.8	27	13.5	10	27.5	431.333	437.667	440.667
2016.1	27.64	36.87	12.04	7.73	17.95	27.2	13.77	10.33	27.31	432.467	438.933	441.933
2016.2	27.68	36.64	12.08	7.86	18.1	27.4	14.04	10.66	27.12	433.6	440.2	443.2
2016.3	27.72	36.41	12.12	7.99	18.25	27.6	14.31	10.99	26.93	434.733	441.467	444.467
2016.4	27.76	36.18	12.16	8.12	18.4	27.8	14.58	11.32	26.74	435.867	442.733	445.733
2016.5	27.8	35.95	12.2	8.25	18.55	28	14.85	11.65	26.55	437	444	447
2016.6	27.84	35.72	12.24	8.38	18.7	28.2	15.12	11.98	26.36	438.133	445.267	448.267
2016.7	27.88	35.49	12.28	8.51	18.85	28.4	15.39	12.31	26.17	439.267	446.533	449.533
2016.8	27.92	35.26	12.32	8.64	19	28.6	15.66	12.64	25.98	440.4	447.8	450.8
2016.9	27.96	35.03	12.36	8.77	19.15	28.8	15.93	12.97	25.79	441.533	449.067	452.067
2017	28	34.8	12.4	8.9	19.3	29	16.2	13.3	25.6	442.667	450.333	453.333
2017.1	28.02	35.74	12.21	8.92	19.18	28.84	16.08	12.85	26.28	443.8	452.1	454.6
2017.2	28.04	36.68	12.02	8.94	19.06	28.68	15.96	12.4	26.96	444.933	453.867	455.867
2017.3	28.06	37.62	11.83	8.96	18.94	28.52	15.84	11.95	27.64	446.067	455.633	457.133
2017.4	28.08	38.56	11.64	8.98	18.82	28.36	15.72	11.5	28.32	447.2	457.4	458.4
2017.5	28.1	39.5	11.45	9	18.7	28.2	15.6	11.05	29	448.333	459.167	459.667
2017.6	28.12	40.44	11.26	9.02	18.58	28.04	15.48	10.6	29.68	449.467	460.933	460.933
2017.7	28.14	41.38	11.07	9.04	18.46	27.88	15.36	10.15	30.36	450.6	462.7	462.2
2017.8	28.16	42.32	10.88	9.06	18.34	27.72	15.24	9.7	31.04	451.733	464.467	463.467
2017.9	28.18	43.26	10.69	9.08	18.22	27.56	15.12	9.25	31.72	452.867	466.233	464.733
2018	28.2	44.2	10.5	9.1	18.1	27.4	15	8.8	32.4	454	468	466
2018.1	28.31	44.28	10.7	9.11	18.17	27.59	15.24	8.91	32.41	453.975	467.75	465.75
2018.2	28.42	44.36	10.9	9.12	18.24	27.78	15.48	9.02	32.42	453.95	467.5	465.5
2018.3	28.53	44.44	11.1	9.13	18.31	27.97	15.72	9.13	32.43	453.925	467.25	465.25
2018.4	28.64	44.52	11.3	9.14	18.38	28.16	15.96	9.24	32.44	453.9	467	465
2018.5	28.75	44.6	11.5	9.15	18.45	28.35	16.2	9.35	32.45	453.875	466.75	464.75
2018.6	28.86	44.68	11.7	9.16	18.52	28.54	16.44	9.46	32.46	453.85	466.5	464.5
2018.7	28.97	44.76	11.9	9.17	18.59	28.73	16.68	9.57	32.47	453.825	466.25	464.25
2018.8	29.08	44.84	12.1	9.18	18.66	28.92	16.92	9.68	32.48	453.8	466	464
2018.9	29.19	44.92	12.3	9.19	18.73	29.11	17.16	9.79	32.49	453.775	465.75	463.75
2019	29.3	45	12.5	9.2	18.8	29.3	17.4	9.9	32.5	453.75	465.5	463.5
2019.1	29.24	44.63	11.97	9.22	18.65	29.37	17.12	9.62	32.08	453.725	465.75	463.25
2019.2	29.18	44.26	11.44	9.24	18.5	29.44	16.84	9.34	31.66	453.7	466	463
2019.3	29.12	43.89	10.91	9.26	18.35	29.51	16.56	9.06	31.24	453.675	466.25	462.75
2019.4	29.06	43.52	10.38	9.28	18.2	29.58	16.28	8.78	30.82	453.65	466.5	462.5
2019.5	29	43.15	9.85	9.3	18.05	29.65	16	8.5	30.4	453.625	466.75	462.25
2019.6	28.94	42.78	9.32	9.32	17.9	29.72	15.72	8.22	29.98	453.6	467	462
2019.7	28.88	42.41	8.79	9.34	17.75	29.79	15.44	7.94	29.56	453.575	467.25	461.75
2019.8	28.82	42.04	8.26	9.36	17.6	29.86	15.16	7.66	29.14	453.55	467.5	461.5
2019.9	28.76	41.67	7.73	9.38	17.45	29.93	14.88	7.38	28.72	453.525	467.75	461.25
2020	28.7	41.3	7.2	9.4	17.3	30	14.6	7.1	28.3	453.5	468	461
2020.1	29.23	42.52	7.31	9.98	17.94	30.21	14.97	7.44	29.97	453.475	468.25	460.75
2020.2	29.76	43.74	7.42	10.56	18.58	30.42	15.34	7.78	31.64	453.45	468.5	460.5
2020.3	30.29	44.96	7.53	11.14	19.22	30.63	15.71	8.12	33.31	453.425	468.75	460.25
2020.4	30.82	46.18	7.64	11.72	19.86	30.84	16.08	8.46	34.98	453.4	469	460
2020.5	31.35	47.4	7.75	12.3	20.5	31.05	16.45	8.8	36.65	453.375	469.25	459.75
2020.6	31.88	48.62	7.86	12.88	21.14	31.26	16.82	9.14	38.32	453.35	469.5	459.5
2020.7	32.41	49.84	7.97	13.46	21.78	31.47	17.19	9.48	39.99	453.325	469.75	459.25
2020.8	32.94	51.06	8.08	14.04	22.42	31.68	17.56	9.82	41.66	453.3	470	459
2020.9	33.47	52.28	8.19	14.62	23.06	31.89	17.93	10.16	43.33	453.275	470.25	458.75
2021	34	53.5	8.3	15.2	23.7	32.1	18.3	10.5	45	453.25	470.5	458.5
2021.1	33.84	53.95	8.7	14.64	23.82	31.66	18.11	10.46	44.38	453.225	471.05	458.25
2021.2	33.68	54.4	9.1	14.08	23.94	31.22	17.92	10.42	43.76	453.2	471.6	458
2021.3	33.52	54.85	9.5	13.52	24.06	30.78	17.73	10.38	43.14	453.175	472.15	457.75
2021.4	33.36	55.3	9.9	12.96	24.18	30.34	17.54	10.34	42.52	453.15	472.7	457.5
2021.5	33.2	55.75	10.3	12.4	24.3	29.9	17.35	10.3	41.9	453.125	473.25	457.25
2021.6	33.04	56.2	10.7	11.84	24.42	29.46	17.16	10.26	41.28	453.1	473.8	457
2021.7	32.88	56.65	11.1	11.28	24.54	29.02	16.97	10.22	40.66	453.075	474.35	456.75
2021.8	32.72	57.1	11.5	10.72	24.66	28.58	16.78	10.18	40.04	453.05	474.9	456.5
2021.9	32.56	57.55	11.9	10.16	24.78	28.14	16.59	10.14	39.42	453.025	475.45	456.25
2022	32.4	58	12.3	9.6	24.9	27.7	16.4	10.1	38.8	453	476	456
2022.1	32.39	57.72	12.6	9.44	24.68	28.31	16.58	10.06	39.24	452.975	475.95	455.75
2022.2	32.38	57.44	12.9	9.28	24.46	28.92	16.76	10.02	39.68	452.95	475.9	455.5
2022.3	32.37	57.16	13.2	9.12	24.24	29.53	16.94	9.98	40.12	452.925	475.85	455.25
2022.4	32.36	56.88	13.5	8.96	24.02	30.14	17.12	9.94	40.56	452.9	475.8	455
2022.5	32.35	56.6	13.8	8.8	23.8	30.75	17.3	9.9	41	452.875	475.75	454.75
2022.6	32.34	56.32	14.1	8.64	23.58	31.36	17.48	9.86	41.44	452.85	475.7	454.5
2022.7	32.33	56.04	14.4	8.48	23.36	31.97	17.66	9.82	41.88	452.825	475.65	454.25
2022.8	32.32	55.76	14.7	8.32	23.14	32.58	17.84	9.78	42.32	452.8	475.6	454
2022.9	32.31	55.48	15	8.16	22.92	33.19	18.02	9.74	42.76	452.775	475.55	453.75
2023	32.3	55.2	15.3	8	22.7	33.8	18.2	9.7	43.2	452.75	475.5	453.5

## Sheet: Model_Parameters
parameter	value
inputs	9
hidden_neurons	9
outputs	3
activation	tanh
train_val_test_split	70/15/15
k_fold_cv	used
weights_IW_shape	9x9
weights_LW_shape	3x9
bias_b1_len	9
bias_b2_len	3
row	x_1	x_2	x_3	x_4	x_5	x_6	x_7	x_8	x_9
h1	-1.0831	1.0018	2.6082	-3.1518	-4.0476	2.077	-2.6712	5.8939	0.7459
h2	5.5662	-2.1105	-2.631	4.2037	3.3309	-0.6303	-11.753	24.7949	-5.1843
h3	3.145	-0.0843	12.6574	18.4359	15.1904	-18.9441	-27.7878	9.2734	-2.4347
h4	-2.1163	1.1546	1.0971	1.8784	-0.5103	2.0116	-2.2116	0.8222	-0.6219
h5	0.165	-0.1251	0.069	0.0401	0.0232	-0.2669	-0.1231	0.0496	0.0663
h6	11.326	1.9314	-3.1551	17.2876	9.5914	-10.6115	2.1365	5.0473	-19.7381
h7	3.9553	-6.4527	2.4116	-16.4747	21.7489	21.5921	-25.1998	-11.9571	0.4894
h8	-0.0649	0.1051	-0.0733	-0.1221	-0.0259	0.2773	0.2662	-0.116	-0.0573
h9	6.8209	-10.5532	8.9931	-5.8246	0.223	5.2574	-9.3166	2.4842	13.7007
row	h1	h2	h3	h4	h5	h6	h7	h8	h9
y_1_math	100.591	4.215	-80.2885	15.2473	21.1522	-93.867	32.746	33.9952	33.1251
y_2_science	101.006	1.0538	-123.079	26.1263	42.9076	-64.308	61.9336	48.3843	-10.2834
y_3_reading	105.726	9.6187	-97.8683	22.4631	52.6831	-92.1695	29.3879	59.2683	-9.184
hidden_bias_index	b1
h1	6.885
h2	10.8745
h3	-10.6747
h4	-19.2283
h5	4.8777
h6	-3.8387
h7	8.8076
h8	-7.7604
h9	-0.7116
output	b2
y_1_math	88.0946
y_2_science	104.27
y_3_reading	118.256
field	value
solver	Runge-Kutta (RK45)
objective	lsqcurvefit (least squares)
software	MATLAB 2025a
notes	Full list of θ parameters not fully provided in manuscript text; values left NA where unspecified.
parameter	value
Theta(1)	-0.17047
Theta(2)	0.21941
Theta(3)	-0.45365
Theta(4)	-0.82738
Theta(5)	-0.25433
Theta(6)	-0.1967
Theta(7)	-0.44183
Theta(8)	-0.22696
Theta(9)	0.05061
Theta(10)	0.08827
Theta(11)	0.01915
Theta(12)	-0.04665
Theta(13)	-0.15755
Theta(14)	0.19866
Theta(15)	-0.93203
Theta(16)	0.13375
Theta(17)	0.16161
Theta(18)	-0.59555
Theta(19)	-0.36044
Theta(20)	-0.17146
Theta(21)	-0.18522
Theta(22)	-0.1121
Theta(23)	0.12182
Theta(24)	0.0624
Theta(25)	-0.01951
Theta(26)	-0.04469
Theta(27)	0.60261
Theta(28)	0.66952
Theta(29)	-0.0116
Theta(30)	-0.24387
Theta(31)	0.50068
Theta(32)	-0.11724
Theta(33)	0.06864
Theta(34)	-0.25011
Theta(35)	0.19398
Theta(36)	0.02272
Theta(37)	0.17498
Theta(38)	0.12926
Theta(39)	-1.10483
Theta(40)	-0.1872
Theta(41)	0.28335
Theta(42)	-0.03439
Theta(43)	-0.63711
Theta(44)	0.23567
Theta(45)	-0.13935
Theta(46)	0.22894
Theta(47)	-0.25459
Theta(48)	0.05564
Theta(49)	0.12027
Theta(50)	0.01768
Theta(51)	-0.38397
Theta(52)	0.2026
Theta(53)	0.14924
Theta(54)	-0.34041
Theta(55)	-0.25888
Theta(56)	0.15688
Theta(57)	-0.14194
Theta(58)	-0.26055
Theta(59)	0.17274
Theta(60)	0.10892
Theta(61)	-0.12625
Theta(62)	0.03654
Theta(63)	0.31971
Theta(64)	-0.37367
Theta(65)	-0.04327
Theta(66)	0.24383
Theta(67)	0.10321
Theta(68)	-0.01932
Theta(69)	0.14232
Theta(70)	0.18916
Theta(71)	-0.06258
Theta(72)	-0.1425
Theta(73)	0.04234
Theta(74)	0.01443
Theta(75)	-0.31526
Theta(76)	0.4653
Theta(77)	0.32192
Theta(78)	0.01618
Theta(79)	0.05739
Theta(80)	0.09696
Theta(81)	-0.02665
Theta(82)	0.19445
Theta(83)	-0.19772
Theta(84)	-0.01408
Theta(85)	-0.04708
Theta(86)	0.03672
Theta(87)	0.12555
Theta(88)	-0.30668
Theta(89)	-0.26583
Theta(90)	-0.18279
Theta(91)	-0.07714
Theta(92)	-0.12757
Theta(93)	0.06072
Theta(94)	-0.21026
Theta(95)	0.2005
Theta(96)	0.0304
Theta(97)	-0.07539
Theta(98)	0.19799
Theta(99)	-0.73371
Theta(100)	-0.20505
Theta(101)	0.16636
Theta(102)	-0.26467
Theta(103)	-0.43234
Theta(104)	-0.03998
Theta(105)	-0.08579
Theta(106)	0.15546
Theta(107)	-0.02112
Theta(108)	-0.08809
Theta(109)	-0.60878
Theta(110)	0.06525
Theta(111)	-0.6312
Theta(112)	0.48027
Theta(113)	0.68071
Theta(114)	0.53962
Theta(115)	0.59344
Theta(116)	-0.36132
Theta(117)	0.36277
Theta(118)	2.03128
Theta(119)	-1.65964
Theta(120)	-0.37323
Theta(121)	-0.95077
Theta(122)	-0.112
Theta(123)	-1.35828
Theta(124)	1.65805
Theta(125)	0.41053
Theta(126)	0.45222
Theta(127)	1.07724
Theta(128)	-1.24343
Theta(129)	0.18467
Theta(130)	1.76964
Theta(131)	-1.42648
Theta(132)	-0.28459
Theta(133)	-0.94959
Theta(134)	-0.03609
Theta(135)	-0.98129
Theta(136)	0.83413
Theta(137)	0.33316
Theta(138)	0.83894
Theta(139)	1.04836
Theta(140)	-1.07657
Theta(141)	0.50155
Theta(142)	2.34935
Theta(143)	-1.95453
Theta(144)	-0.37188
Theta(145)	-0.00026
Theta(146)	-0.00409
Theta(147)	0.01701
Theta(148)	-0.01959
Theta(149)	-0.00521
Theta(150)	-0.00281
Theta(151)	-0.00722
Theta(152)	0.00557
Theta(153)	-0.00519
Theta(154)	-0.01261
Theta(155)	-0.00419
Theta(156)	-0.00963

## Sheet: README
README
This supplementary Excel file contains the data and model settings used in:
“Dynamic Modeling of PISA Achievement Scores: Comparative Analysis of Artificial Neural Networks and Differential Equation Systems Approaches”.
SHEETS:
1) Original_Data — National-level inputs (x1–x9, 2009–2023) from TurkStat;
and PISA outputs (y1–y3) only for official PISA cycles (2009, 2012, 2015, 2018, 2022); other years are NA.
2) Interpolated_Annual — Linear interpolation applied to PISA to obtain annual values (2009–2023).
3) Interpolated_141points — Second-level interpolation on the 2009–2023 annual grid with step 0.1 (from 2009.0 to 2023.0 → 141 time points).
4) Model_Parameters — ANN structure & weights/biases; ODE meta and placeholder θ parameters.
5) README — This documentation.
DATA SOURCES:
- Inputs (x1–x9): TurkStat Life Satisfaction Survey (households with school-aged children), 2009–2023.
- Outputs (y1–y3): OECD PISA national means (Türkiye) for 2009, 2012, 2015, 2018, 2022.
INTERPOLATION PROCEDURE:
Step 1 — Annual interpolation: Missing PISA years between official cycles were filled linearly across 2009–2023.
Step 2 — High-resolution interpolation: The annual series (2009–2023) was further interpolated on a 0.1-year grid to obtain 141 points.
MODEL NOTES:
- ANN: tanh activation, 9-9-3 architecture, 70/15/15 split, k-fold CV used; weights (IW, LW) and biases (b1, b2) are provided.
- ODE: Linear system solved via RK45; parameters θ estimated by least squares (lsqcurvefit).
REPRODUCIBILITY:
- The two-stage interpolation and all transformations can be reproduced directly from the numbers in ‘Original_Data’.
- ‘Interpolated_Annual’ and ‘Interpolated_141points’ were generated by linear interpolation.
LINEAR INTERPOLATION FORMULA:
In this study, linear interpolation was employed to obtain intermediate values for years in which no direct observations were available.
This method assumes that the change between two consecutive empirical observations follows a constant linear trend over time and determines intermediate points according to this proportional relationship.
Given two observed data points:
(t1, Ψ(t1)) and (t2, Ψ(t2)),
with t1<t2, the interpolated value at an intermediate time t1+Δ is defined as:
Ψ(t1+Δ)=Ψ(t1)+(Ψ(t2)−Ψ(t1)) Δ/( t2−t1).
Here:
Ψ(t1): observed value at the initial time t1
Ψ(t2): observed value at the later time t2​,
Δ: the temporal offset between t1​ and the intermediate year,
t2−t1​: the total interval length between the two observed points.
This procedure is deterministic and does not involve statistical prediction or modeling.
The interpolated Ψ values are not treated as empirical measurements;
rather, they serve solely to construct a homogeneous annual time grid, ensuring technical consistency across analyses that require equal temporal spacing.
