# Supplementary material for: Dynamic modeling of PISA achievement scores: comparative analysis of artificial neural networks and differential equation systems approaches
Source: Sci Rep. 2025 Dec 22;15:45080. doi: 10.1038/s41598-025-32456-2 (PMC12748620; doi:10.1038/s41598-025-32456-2)
Supplement: Supplementary file 3 — Supplementary Material 3 [file 41598_2025_32456_MOESM3_ESM.m]

function PISA_ODE_Analysis
    close all; clear; clc;

    dataFile = 'Supplementary_Data.xlsx';

    %% ================================================================
    %  1) LOADING DATA
    %% ================================================================
    % Page 1: actual PISA cycles
    orig = readmatrix(dataFile, 'Sheet', 'Original_Data');
    t_real = orig(:,1);           % Years (2009, 2012, 2015, 2018, 2022)
    y_real = orig(:,11:13);       % Math, Science, Reading

    % Page 2: 2009–2023 annual (15 points)
    ann  = readmatrix(dataFile, 'Sheet', 'Interpolated_Annual');
    t_ann = ann(:,1);
    y_ann = ann(:,11:13);

    % Page 3: 141-point grid
    hi   = readmatrix(dataFile, 'Sheet', 'Interpolated_141points');
    t_hi = hi(:,1);               % 2009, 2009.1, ..., 2023
    C_hi = hi(:,2:13);            % 12 variables: x1..x9, Math, Science, Reading

    fprintf('\n[INFO] Data loaded from %s\n', dataFile);
    fprintf('  Original PISA cycles   : %d rows\n', size(orig,1));
    fprintf('  Annual 2009–2023       : %d rows\n', size(ann,1));
    fprintf('  141 points in 2009-2023: %d rows\n\n', size(hi,1));
    labels = {'Math','Science','Reading'};
%% ===========================================================
%  Print 12-state ODE system to console
%% ===========================================================

fprintf('\n==================== ODE SYSTEM (12 STATES) ====================\n');

fprintf('\n(1) dx1/dt = θ145 + Σ(j=1..9) θ_j x_j + Σ(j=10..12) θ_j y_{j-9}\n');
fprintf('(2) dx2/dt = θ146 + Σ(j=13..21) θ_j x_{j-12} + Σ(j=22..24) θ_j y_{j-21}\n');
fprintf('(3) dx3/dt = θ147 + Σ(j=25..33) θ_j x_{j-24} + Σ(j=34..36) θ_j y_{j-33}\n');
fprintf('(4) dx4/dt = θ148 + Σ(j=37..45) θ_j x_{j-36} + Σ(j=46..48) θ_j y_{j-45}\n');
fprintf('(5) dx5/dt = θ149 + Σ(j=49..57) θ_j x_{j-48} + Σ(j=58..60) θ_j y_{j-57}\n');
fprintf('(6) dx6/dt = θ150 + Σ(j=61..69) θ_j x_{j-60} + Σ(j=70..72) θ_j y_{j-69}\n');
fprintf('(7) dx7/dt = θ151 + Σ(j=73..81) θ_j x_{j-72} + Σ(j=82..84) θ_j y_{j-81}\n');
fprintf('(8) dx8/dt = θ152 + Σ(j=85..93) θ_j x_{j-84} + Σ(j=94..96) θ_j y_{j-93}\n');
fprintf('(9) dx9/dt = θ153 + Σ(j=97..105) θ_j x_{j-96} + Σ(j=106..108) θ_j y_{j-105}\n');
fprintf('(10) dy1/dt = θ154 + Σ(j=109..117) θ_j x_{j-108} + Σ(j=118..120) θ_j y_{j-117}\n');
fprintf('(11) dy2/dt = θ155 + Σ(j=121..129) θ_j x_{j-120} + Σ(j=130..132) θ_j y_{j-129}\n');
fprintf('(12) dy3/dt = θ156 + Σ(j=133..141) θ_j x_{j-132} + Σ(j=142..144) θ_j y_{j-141}\n');

fprintf('\n================ END OF ODE SYSTEM ============================\n\n');


    % Initial condition: 12 variables in the first row of 141 data
    C0 = C_hi(1,:).';    % 12x1

    %% ================================================================
    %  2) ORIGINAL THETA VALUES (FROM THE MANUSCRIPT)
    %% ================================================================
    theta_initial_conditions= [
-0.17047;0.21941;-0.45365;-0.82738;-0.25433;-0.19670;-0.44183;-0.22696;
0.05061;0.08827;0.01915;-0.04665;-0.15755;0.19866;-0.93203;0.13375;
0.16161;-0.59555;-0.36044;-0.17146;-0.18522;-0.11210;0.12182;0.06240;
-0.01951;-0.04469;0.60261;0.66952;-0.01160;-0.24387;0.50068;-0.11724;
0.06864;-0.25011;0.19398;0.02272;0.17498;0.12926;-1.10483;-0.18720;
0.28335;-0.03439;-0.63711;0.23567;-0.13935;0.22894;-0.25459;0.05564;
0.12027;0.01768;-0.38397;0.20260;0.14924;-0.34041;-0.25888;0.15688;
-0.14194;-0.26055;0.17274;0.10892;-0.12625;0.03654;0.31971;-0.37367;
-0.04327;0.24383;0.10321;-0.01932;0.14232;0.18916;-0.06258;-0.14250;
0.04234;0.01443;-0.31526;0.46530;0.32192;0.01618;0.05739;0.09696;
-0.02665;0.19445;-0.19772;-0.01408;-0.04708;0.03672;0.12555;-0.30668;
-0.26583;-0.18279;-0.07714;-0.12757;0.06072;-0.21026;0.20050;0.03040;
-0.07539;0.19799;-0.73371;-0.20505;0.16636;-0.26467;-0.43234;-0.03998;
-0.08579;0.15546;-0.02112;-0.08809;-0.60878;0.06525;-0.63120;0.48027;
0.68071;0.53962;0.59344;-0.36132;0.36277;2.03128;-1.65964;-0.37323;
-0.95077;-0.11200;-1.35828;1.65805;0.41053;0.45222;1.07724;-1.24343;
0.18467;1.76964;-1.42648;-0.28459;-0.94959;-0.03609;-0.98129;0.83413;
0.33316;0.83894;1.04836;-1.07657;0.50155;2.34935;-1.95453;-0.37188;
-0.00026;-0.00409;0.01701;-0.01959;-0.00521;-0.00281;-0.00722;0.00557;
-0.00519;-0.01261;-0.00419;-0.00963];
    fprintf('\n=== THETA IN MANUSCRIPT ===\n');
    disp(theta_initial_conditions);

    %% ================================================================
    %  4) NOW θ̂ ESTIMATE ACCORDING TO 141 POINTS (LSQCURVEFIT)
    %% ================================================================
    fprintf('\n[LSQ] Estimating theta (156 parameters) using 141-point dataset...\n');

    theta0 =.97999999*theta_initial_conditions(:);  % initial values % previously optimized values (.97999...obtained from many experiments.)
  
    options = optimoptions('lsqcurvefit', ...
        'Display','iter', ...
        'MaxFunctionEvaluations', 100000, ...
        'MaxIterations', 5000, ...
        'StepTolerance', 1e-20, ...
        'FunctionTolerance', 1e-20, ...
        'OptimalityTolerance', 1e-20);

    modelFun = @(theta_vec, t_vec) simulate_states(theta_vec, t_vec, C0);

    [theta_hat, resnorm, ~, exitflag, output] = lsqcurvefit( ...
        modelFun, theta0, t_hi, C_hi, [], [], options);

    fprintf('\n=== OPTIMIZED THETA ===\n');
    disp(theta_hat);

    %% ================================================================
    %  5) ALL TRAJECTORIES AND PERFORMANCE WITH θ̂
    %% ================================================================
    C_hi_hat = simulate_states(theta_hat, t_hi, C0);
    Y_hi_hat = C_hi_hat(:,10:12);

    
    Y_ann_hat  = interp1(t_hi, Y_hi_hat, t_ann,  'linear');
    Y_real_hat = interp1(t_hi, Y_hi_hat, t_real, 'linear');
    %% -------------------- ODE DIRECT PREDICTED VALUES (15 annual points in 2009-2023) --------------------
    Y_ode_direct = interp1(t_hi, Y_hi_hat, t_ann, 'linear');

    fprintf('\n=== ODE DIRECT PREDICTED VALUES (15 annual points) ===\n');
    fprintf('Year    Math_pred    Science_pred    Reading_pred\n');
    fprintf('-----------------------------------------------\n');
        for i = 1:length(t_ann)
            fprintf('%4d   %10.4f   %12.4f   %13.4f\n', ...
            round(t_ann(i)), Y_ode_direct(i,1), Y_ode_direct(i,2), Y_ode_direct(i,3));
        end

% % % % % % % % % % % % % % % % % % % % % % % % % % % % % % % % % % % % % % % % % % % % % % % % % % % % % % % % % % % % % % % % % 
fprintf('\n=== PERFORMANCE WITH OPTIMIZED THETA (FIT TO 141-POINT DATA) ===\n');

%% -------------------- REAL 5 PISA CYCLES --------------------
fprintf('\n--- REAL PISA CYCLES (θ̂) ---\n');
for j = 1:3
    rmse_val = rmse(Y_real_hat(:,j), y_real(:,j));
    R2_val   = compute_R2(Y_real_hat(:,j), y_real(:,j));
    SSE_val  = compute_SSE(Y_real_hat(:,j), y_real(:,j));
    fprintf('  %s → RMSE=%.4f | R²=%.4f | SSE=%.4f\n', ...
        labels{j}, rmse_val, R2_val, SSE_val);
end

%% -------------------- ANNUAL (15 POINT) --------------------
fprintf('\n--- ANNUAL 2009–2023 (θ̂) ---\n');
for j = 1:3
    rmse_val = rmse(Y_ann_hat(:,j), y_ann(:,j));
    R2_val   = compute_R2(Y_ann_hat(:,j), y_ann(:,j));
    SSE_val  = compute_SSE(Y_ann_hat(:,j), y_ann(:,j));
    fprintf('  %s → RMSE=%.4f | R²=%.4f | SSE=%.4f\n', ...
        labels{j}, rmse_val, R2_val, SSE_val);
end

end

%% ====================================================================
%  AUXILIARY FUNCTIONS
%% ====================================================================
function C = simulate_states(theta, t, C0)
    theta = theta(:);
    n = numel(t);
    C   = zeros(n,12);
    C(1,:) = C0(:).';

    % Set A and b from theta
    A = zeros(12,12);
    b = zeros(12,1);
    for eq = 1:12
        idxRow = (eq-1)*12 + (1:12);   % 1–12, 13–24, ..., 133–144
        A(eq,:) = theta(idxRow).';
        b(eq)   = theta(144 + eq);     % 145–156
    end

    % Time steps (t_hi equally spaced, but still with dt)
    for i = 2:n
        dt   = t(i) - t(i-1);
        dCdt = b + A * C(i-1,:).';
        C(i,:) = C(i-1,:) + (dt * dCdt).';
    end
end


function e = rmse(yhat, y)
    yhat = yhat(:); y = y(:);
    e = sqrt(mean((yhat - y).^2));
end

function R2 = compute_R2(yhat, y)
    yhat = yhat(:); y = y(:);
    R2 = 1 - sum((y - yhat).^2) / sum((y - mean(y)).^2);
end
function SSE = compute_SSE(yhat, y)
    yhat = yhat(:);
    y    = y(:);
    SSE  = sum((y - yhat).^2);
end
